# Supplementary material for: Covalently Immobilizable Tris(Pyridino)-Crown Ether for Separation of Amines Based on Their Degree of Substitution
Source: Molecules. 2022 Apr 29;27(9):2838. doi: 10.3390/molecules27092838 (PMC9103866; doi:10.3390/molecules27092838)
Supplement: Supplementary file 1 [file molecules-27-02838-s001.zip]

Archive with 1 entries (1 files):
- molecules-1686919-supplementary.pdf
